# Supplementary material for: Long-term environmental metal exposure is associated with hypomethylation of CpG sites in NFKB1 and other genes related to oncogenesis
Source: Clin Epigenetics. 2023 Aug 7;15:126. doi: 10.1186/s13148-023-01536-3 (PMC10405444; doi:10.1186/s13148-023-01536-3)
Supplement: Supplementary file 2 — Additional file 2: Additional spreadsheets present information about positions and regions of DMPs and conversion rate and raw read numbers for each sample included in the current study (Additional spreadsheets 1 and 2, respectively). Further, this file contains the results of differential methylation analysis, DMPs associated with chemical elements blood levels as well as CpGs associated with elements concentration obtained by linear regression analysis adjusted for gender, age, BMI class, smoking and each element separately (Additional spreadsheets 3, 4 and 5, respectively). [file 13148_2023_1536_MOESM2_ESM.xlsx]

## Sheet: Sheet1_target region_TFs
Additional spreadsheet 1: Chromosomal positions of differentially methylated CpGs, their locations and transcription factors (TF)/microRNA linked to this regions
Gene	CpG position	Region	TFs/microRNA
NFKB1	chr4_102501517	exon1	ZNF93, ZNF454
	chr4_102501416	exon1	ZNF610
	chr4_102501137	promoter	ZNF530, ZNF454
	chr4_102501059	promoter	Ebf2, EBF3
	chr4_102500993	promoter	Zfp335
	chr4_102500986	promoter	Zfp336
	chr4_102500966	promoter	PRDM9, ZNF93, CTCFL, PATZ1
	chr4_102501010	promoter	TCF12, ERF:FIGLA
	chr4_102500935	promoter	-
	chr4_102500975	promoter	PRDM9, ZNF93, CTCFL, PATZ1
CDKN2A	chr9_21974637	intron1	ZBTB26
	chr9_21975132	intron1	TFAP4:ETV1, ERF:FIGLA, ZBTB33
	chr9_21975053	intron1	Hmx1, Hmx2, Hmx3
ESR1	chr6_151808176	exon3	-
	chr6_151808606	intron2	ZNF784, Nkx3-1
	chr6_151808587	intron2	ZNF684, ZNF384
IGF2	chr11_2134198	intron2	MIR463, PRDM9, ZNF263

## Sheet: Sheet2_conversion rate
Additional spreadsheet 2. Raw read number and bisulfite conversion rates for each sample involved in this study.
Sample ID	# raw reads	Bisulfite conversion rate*
SV1	487004	99.35
SV2	529410	99.35
SV4	490646	99.22
SV5	479294	99.19
SV6	494620	99.3
SV7	420076	99.36
SV8	462358	99.38
SV9	495016	99.34
SV10	538360	99.3
SV11	493148	99.26
AV12	528446	99.32
AV13	549396	99.23
AV14	548714	99.24
AV15	444198	99.17
AV16	497156	99.2
AV17	521456	99.14
AV18	5208	99.26
AV20	426750	99.24
AV21	410034	99.23
KC22	618342	99.3
KC23	594254	98.93
KC24	447656	99.32
KC25	467638	99.29
KC26	416260	99.34
KC27	443778	99.34
ChV28	542858	99.33
AV29	573370	99.3
KC30	555028	99.22
KC31	471752	99.33
KC32	436840	99.27
KC34	495770	99.33
KC35	487160	99.03
KC36	474264	99.2
KC37	429456	99.22
KC38	415432	99.21
KC39	419882	99.08
KC40	415966	98.98
KC41	464604	99.09
KC42	562678	98.9
KC43	516474	99.07
1	439460	99.1
2	491478	98.9
3	380848	99.53
4	488760	99.5
5	473616	99.45
6	514588	99.49
7	848106	99.24
8	760856	99.2
9	849962	99.26
10	472456	99.24
11	495804	99.18
12	544850	99.17
13	546112	99.2
14	567730	99.22
15	615852	99.21
16	658666	99.09
17	686444	99.2
18	705434	99.14
19	706758	99.31
20	721554	99.13
21	743096	99.19
22	738218	99.28
23	748760	99.32
24	762328	99.17
25	781128	99.3
26	775958	99.25
27	791610	99.31
28	35484	99.37
29	821184	99.35
30	828804	99.34
31	543850	99.26
32	848544	99.01
33	588448	99.26
34	817906	99.32
35	878260	99.36
36	658742	99.33
37	631780	99.23
38	827370	99.33
39	859158	99.42
40	871202	99.32
* Bisulfite conversion rate is estimated as the percentage of unmethylated non-CpG cytosines from total non-CpG cytosines

## Sheet: Sheet3_DM analysis
Additional spreadsheet 3. Differential methylation analysis. DMPs identified using linear regression with R package limma. Analyses adjusted for gender, age, BMI class, smoking. The Benjamini–Hochberg false discovery rate (FDR) method for adjustment of p values for multiple comparisons (FDR <0.05 is retained as significant) was used.
CpG position	logFC	AveExpr	t	P.Value	adj.P.Val	B
chr4_102501059	-1.42482	-0.602464	-10.2723	4.35e-16	2.85e-13	25.5759
chr4_102500993	-1.81584	-7.96138	-4.91873	4.82e-06	0.00157602	3.95849
chr4_102501010	-1.61764	-7.43452	-4.28286	5.27e-05	0.0114826	1.73743
chr4_102500986	-1.45203	-7.88627	-4.15154	8.45e-05	0.013813	1.30103
chr4_102500966	-1.23825	-7.64212	-4.07075	0.000112535	0.0147195	1.03671
chr4_102500975	-1.01803	-8.10077	-3.51156	0.000748293	0.0815639	-0.697773
chr9_21975053	-0.5023	-4.50377	-3.44641	0.000922977	0.0817396	-0.88824
chr4_102500935	-1.25617	-7.34795	-3.42137	0.000999873	0.0817396	-0.960783
chr6_151808587	-0.355237	-7.01781	-3.23836	0.00177462	0.124969	-1.47902
chr6_151807770	1.87698	-6.38031	3.2143	0.00191084	0.124969	-1.54557
chr6_151807899	1.49899	-6.78966	3.01684	0.00345985	0.205704	-2.07741
chr4_102500963	-1.01006	-7.82081	-2.97822	0.00387488	0.211181	-2.17836
chr4_102500951	-0.991943	-8.00364	-2.92414	0.00453392	0.228091	-2.31802
chr6_151808180	1.08569	-7.57354	2.77175	0.00698707	0.326396	-2.70052
chr4_102500969	-1.00125	-7.8783	-2.6438	0.00992888	0.432899	-3.00882
chr6_151808388	-0.979301	-6.02452	-2.60392	0.0110532	0.433714	-3.10244
chr11_116790629	1.95055	5.5441	2.59653	0.0112739	0.433714	-3.11967
chr6_151808106	1.07947	-7.91238	2.50143	0.0144903	0.482246	-3.33759
chr6_151808520	1.14312	-8.58002	2.49622	0.0146884	0.482246	-3.34934
chr6_151807695	1.34554	-7.35116	2.49468	0.0147476	0.482246	-3.35282
chr11_2134169	-0.118417	0.536364	-2.47008	0.015719	0.489534	-3.40793
chr11_2134198	0.46535	-0.270543	2.44563	0.0167413	0.497674	-3.46228
chr9_21975086	0.610577	-7.95978	2.42664	0.0175758	0.499763	-3.50415
chr11_1998472	0.45865	-2.45842	2.36937	0.0203226	0.551331	-3.62879
chr6_151808657	1.04805	-7.70558	2.35488	0.0210754	0.551331	-3.65992
chr6_151808614	1.03604	-7.27597	2.32781	0.0225482	0.567175	-3.71763
chr6_151808033	1.1268	-7.81011	2.26925	0.0260509	0.618772	-3.84051
chr4_102501801	-0.899264	-8.88667	-2.25145	0.0272061	0.618772	-3.8773
chr6_151808344	-1.07891	-6.9505	-2.24796	0.0274379	0.618772	-3.88449
chr6_151808113	1.05538	-7.03657	2.17208	0.0329256	0.717778	-4.03835
chr11_2139905	1.83224	-6.30793	2.14247	0.0353134	0.736878	-4.09712
chr11_1998618	0.553874	-1.62881	2.11631	0.0375472	0.736878	-4.14845
chr11_116790553	1.56286	6.77795	2.10917	0.0381779	0.736878	-4.16236
chr4_102501280	0.652663	-8.0683	2.1077	0.0383087	0.736878	-4.16522
chr6_151808400	0.816469	-7.49935	2.0633	0.0424522	0.79325	-4.25075
chr4_102501779	-0.265336	-8.59667	-1.94814	0.0550406	0.869369	-4.465
chr4_102501827	0.448397	-8.37933	1.94208	0.0557828	0.869369	-4.47597
chr6_151808336	1.02964	-6.8415	1.93334	0.0568675	0.869369	-4.49172
chr6_151807785	1.10149	-6.25707	1.93264	0.0569559	0.869369	-4.49299
chr11_116790394	1.11928	5.38387	1.87908	0.0640156	0.869369	-4.58815
chr9_21975244	0.669635	-7.91214	1.87877	0.0640588	0.869369	-4.58869
chr6_151808110	0.929602	-7.1109	1.8655	0.0659185	0.869369	-4.61189
chr9_21975054	0.686501	-8.19934	1.86218	0.0663902	0.869369	-4.61766
chr11_2139988	0.207298	0.130224	1.83608	0.0702033	0.869369	-4.66278
chr9_21974883	-0.478335	-8.16527	-1.82764	0.0714751	0.869369	-4.67724
chr9_21974873	0.5528	-7.08072	1.81929	0.0727521	0.869369	-4.69149
chr9_21974960	0.809581	-6.92617	1.81685	0.0731284	0.869369	-4.69564
chr4_102501371	-0.558857	-8.44695	-1.80108	0.0756035	0.869369	-4.72237
chr9_21974742	0.658475	-7.60737	1.80022	0.0757401	0.869369	-4.72382
chr6_151808102	0.637365	-7.54367	1.77485	0.0798724	0.869369	-4.76633
chr4_102501774	-0.308065	-8.48701	-1.75955	0.0824535	0.869369	-4.7917
chr9_21974726	-0.745446	-7.57016	-1.75795	0.082728	0.869369	-4.79434
chr6_151807876	0.93542	-7.1911	1.7521	0.0837358	0.869369	-4.80398
chr11_116790727	-1.48097	3.95812	-1.7448	0.0850062	0.869369	-4.81596
chr6_151808567	0.665499	-7.33219	1.74221	0.0854615	0.869369	-4.8202
chr6_151807700	-0.915436	-7.40191	-1.73286	0.0871217	0.869369	-4.83548
chr4_102501190	0.697566	-8.35967	1.72973	0.0876828	0.869369	-4.84057
chr11_2140010	-0.265239	-1.65654	-1.7256	0.0884272	0.869369	-4.84727
chr11_1998556	0.36071	-2.28201	1.71903	0.0896248	0.869369	-4.85792
chr9_21975192	-0.684454	-7.94879	-1.71539	0.0902937	0.869369	-4.8638
chr6_151808226	-0.650716	-8.15906	-1.71015	0.091263	0.869369	-4.87224
chr9_21974642	-1.03796	-6.48819	-1.70535	0.0921571	0.869369	-4.87994
chr11_2140145	0.913088	-6.16115	1.69241	0.0946083	0.869369	-4.90064
chr11_116790384	-0.852848	7.15044	-1.68696	0.0956562	0.869369	-4.90931
chr4_102501571	0.649498	-7.97366	1.66098	0.100782	0.869369	-4.95029
chr4_102501859	0.551977	-5.67261	1.65066	0.102879	0.869369	-4.9664
chr6_151807998	0.847548	-6.21976	1.65011	0.102992	0.869369	-4.96726
chr9_21975032	0.641162	-7.83954	1.6459	0.103859	0.869369	-4.97381
chr9_21975280	0.566044	-8.50885	1.64333	0.10439	0.869369	-4.97779
chr9_21974935	0.47823	-9.05855	1.64208	0.104649	0.869369	-4.97973
chr4_102501300	-0.319671	-3.71417	-1.6367	0.105771	0.869369	-4.98805
chr4_102502016	-0.364323	-7.25163	-1.62971	0.107245	0.869369	-4.99882
chr11_1998495	0.339745	-2.38247	1.62019	0.109278	0.869369	-5.01344
chr11_2140182	-0.932771	-4.53567	-1.61873	0.109592	0.869369	-5.01567
chr6_151807759	0.884641	-7.54841	1.61472	0.11046	0.869369	-5.02179
chr11_2140269	0.424071	-6.45446	1.61002	0.111484	0.869369	-5.02895
chr11_1998502	0.346536	-2.40339	1.59722	0.114309	0.869369	-5.04834
chr11_2139734	-0.932443	-5.01548	-1.59574	0.11464	0.869369	-5.05058
chr11_1998568	0.348132	-2.29565	1.58909	0.116136	0.869369	-5.0606
chr4_102501446	-0.177006	-0.741447	-1.58458	0.117158	0.869369	-5.06736
chr9_21974637	-0.924674	-7.25237	-1.57124	0.120224	0.869369	-5.08727
chr6_151807884	0.807201	-7.50386	1.56608	0.121428	0.869369	-5.09494
chr11_2140226	0.665834	-5.14542	1.5642	0.121868	0.869369	-5.09772
chr9_21975019	0.480443	-8.34104	1.54263	0.127018	0.869369	-5.12945
chr6_151808105	0.738683	-7.54703	1.54022	0.127604	0.869369	-5.13298
chr9_21974891	-0.463598	-6.94285	-1.53558	0.128738	0.869369	-5.13974
chr4_102501829	-0.346699	-8.28595	-1.53342	0.129269	0.869369	-5.14288
chr6_151807609	-0.782941	-8.20789	-1.53227	0.129552	0.869369	-5.14455
chr4_102501458	-0.315669	-5.7263	-1.52812	0.130578	0.869369	-5.15057
chr11_116790319	-1.12487	4.62154	-1.52779	0.13066	0.869369	-5.15105
chr11_1998506	0.322494	-2.31234	1.52569	0.131181	0.869369	-5.15408
chr11_2134292	0.209393	1.21437	1.52301	0.131849	0.869369	-5.15795
chr6_151808172	-0.627846	-7.24048	-1.51991	0.132626	0.869369	-5.16243
chr4_102501303	-0.309967	-4.30622	-1.51642	0.133505	0.869369	-5.16745
chr11_1998482	0.309959	-2.53206	1.51272	0.134443	0.869369	-5.17278
chr11_2134479	-0.719127	1.47675	-1.50934	0.135303	0.869369	-5.17762
chr6_151808189	0.556611	-7.99098	1.50551	0.136282	0.869369	-5.1831
chr6_151808092	0.500307	-8.02449	1.50162	0.137282	0.869369	-5.18864
chr9_21974581	1.00127	-5.32361	1.49914	0.137923	0.869369	-5.19217
chr6_151808175	0.48399	-7.76836	1.49844	0.138106	0.869369	-5.19318
chr4_102501137	0.455247	-7.74768	1.49271	0.139597	0.869369	-5.20131
chr9_21975245	0.533671	-7.9212	1.49182	0.139831	0.869369	-5.20257
chr6_151807730	0.772177	-6.95538	1.48984	0.140348	0.869369	-5.20537
chr11_1998500	0.317813	-2.33583	1.48953	0.140429	0.869369	-5.2058
chr4_102501103	-0.409135	-8.09411	-1.48938	0.140469	0.869369	-5.20602
chr4_102501787	0.399934	-8.74807	1.4871	0.141069	0.869369	-5.20924
chr4_102501732	0.567895	-8.14347	1.48269	0.142236	0.869369	-5.21546
chr9_21975337	0.509376	-8.52966	1.47516	0.144245	0.873486	-5.22604
chr11_2139903	1.16106	-6.5902	1.46813	0.146141	0.875786	-5.23587
chr6_151808104	0.52894	-7.83574	1.46226	0.147737	0.875786	-5.24404
chr11_1998554	0.342669	-2.45084	1.45895	0.148643	0.875786	-5.24863
chr4_102501847	0.351718	-7.05037	1.44815	0.151632	0.885425	-5.26356
chr9_21974641	0.654135	-7.63801	1.43804	0.154471	0.8869	-5.27743
chr11_1998523	0.292334	-2.20184	1.43583	0.155097	0.8869	-5.28045
chr11_2133723	-0.672985	0.143793	-1.4326	0.156018	0.8869	-5.28487
chr11_116790201	0.931626	3.17675	1.42289	0.158805	0.8869	-5.29806
chr6_151808541	0.747241	-7.09966	1.41892	0.159955	0.8869	-5.30343
chr4_102501203	0.502702	-7.63974	1.41653	0.160651	0.8869	-5.30666
chr6_151808063	-0.638907	-7.8547	-1.41404	0.161378	0.8869	-5.31001
chr9_21974793	-0.0755331	0.208616	-1.40256	0.164764	0.897965	-5.32541
chr6_151807749	0.820836	-6.81955	1.3952	0.166963	0.898535	-5.33521
chr11_116790598	0.953091	3.68789	1.3885	0.168987	0.898535	-5.34411
chr6_151808153	0.819222	-7.32032	1.38849	0.168991	0.898535	-5.34412
chr6_151807731	0.745295	-6.82334	1.38112	0.171234	0.89981	-5.35384
chr11_116790693	1.05811	7.41808	1.37613	0.172767	0.89981	-5.3604
chr4_102501966	0.521737	-7.33375	1.37422	0.173358	0.89981	-5.36291
chr11_116790468	0.984368	5.55664	1.36013	0.177757	0.908202	-5.38129
chr4_102501160	0.315895	-8.38004	1.3549	0.179408	0.908202	-5.38805
chr11_2140112	-0.760771	-5.92114	-1.35086	0.180693	0.908202	-5.39327
chr4_102501501	0.423921	-8.31786	1.34843	0.181469	0.908202	-5.3964
chr4_102501507	0.379985	-8.35944	1.34703	0.181918	0.908202	-5.3982
chr6_151808466	-0.492146	-7.9738	-1.33999	0.184186	0.908355	-5.40723
chr11_116790561	0.97786	6.95095	1.33323	0.186386	0.908355	-5.41586
chr4_102502024	-0.46915	-7.36115	-1.33084	0.187167	0.908355	-5.4189
chr6_151807723	-0.688482	-7.78964	-1.32809	0.18807	0.908355	-5.42239
chr4_102501270	-0.379994	-7.52086	-1.31959	0.190881	0.908355	-5.43314
chr11_2140018	-0.603095	-4.20929	-1.31699	0.191744	0.908355	-5.43641
chr11_2140023	-0.574291	-4.53878	-1.31557	0.192218	0.908355	-5.4382
chr6_151808370	-0.434675	-7.8479	-1.31306	0.19306	0.908355	-5.44135
chr4_102501259	0.502484	-7.99334	1.28829	0.201501	0.91573	-5.47216
chr6_151807794	0.752802	-6.54151	1.2823	0.203584	0.91573	-5.47952
chr9_21975199	0.286092	-8.6421	1.27979	0.20446	0.91573	-5.4826
chr6_151808546	0.670368	-6.97961	1.27793	0.205111	0.91573	-5.48487
chr4_102501453	-0.217895	-5.85738	-1.26814	0.208568	0.91573	-5.4968
chr11_2139719	0.672771	-7.61496	1.26651	0.209146	0.91573	-5.49877
chr6_151807901	0.770538	-6.80544	1.26633	0.209211	0.91573	-5.49899
chr6_151808021	0.582691	-7.48984	1.25804	0.212178	0.91573	-5.50901
chr11_2140085	0.631519	-5.86188	1.25787	0.212236	0.91573	-5.50921
chr11_1998258	0.199346	0.076346	1.2552	0.2132	0.91573	-5.51242
chr6_151808539	0.628521	-7.18461	1.25195	0.214374	0.91573	-5.51632
chr11_2140075	-0.602975	-5.6998	-1.24809	0.215777	0.91573	-5.52095
chr6_151807784	0.771099	-6.41955	1.24512	0.216862	0.91573	-5.52449
chr4_102501805	0.397725	-8.23206	1.24489	0.216946	0.91573	-5.52477
chr6_151807744	0.794902	-6.319	1.24329	0.21753	0.91573	-5.52667
chr6_151808232	0.406815	-8.02681	1.23964	0.218871	0.91573	-5.53102
chr6_151807670	0.640979	-8.02895	1.23908	0.219077	0.91573	-5.53168
chr11_116790566	-0.925605	5.09793	-1.23069	0.222182	0.91573	-5.54161
chr9_21974884	0.2736	-7.43623	1.22719	0.223489	0.91573	-5.54573
chr6_151808253	-0.434643	-7.95045	-1.2247	0.224419	0.91573	-5.54865
chr9_21975018	0.341912	-8.32884	1.22119	0.22574	0.91573	-5.55277
chr6_151808610	0.44818	-7.73047	1.22058	0.225966	0.91573	-5.55348
chr6_151807750	0.716808	-6.98544	1.2152	0.228001	0.91573	-5.55976
chr6_151808397	-0.317896	-7.57244	-1.21032	0.229857	0.91573	-5.56544
chr4_102501413	-0.363608	-8.2764	-1.20776	0.230834	0.91573	-5.56841
chr6_151808218	0.236345	-8.0505	1.205	0.23189	0.91573	-5.57159
chr11_116790413	0.685389	4.12646	1.20276	0.232754	0.91573	-5.57419
chr11_1998632	0.324759	-1.93054	1.19678	0.23506	0.91573	-5.58106
chr4_102501465	-0.331199	-7.66639	-1.19557	0.235532	0.91573	-5.58246
chr4_102501772	0.35466	-8.26929	1.19273	0.236634	0.91573	-5.5857
chr6_151807883	0.561205	-7.96489	1.18383	0.24012	0.923195	-5.59586
chr11_116790327	0.665046	7.28522	1.17523	0.243523	0.923195	-5.6056
chr6_151808474	0.46754	-7.60175	1.17365	0.24415	0.923195	-5.60737
chr6_151808508	0.346946	-7.70455	1.16881	0.246083	0.923195	-5.61281
chr4_102501614	-0.269616	-8.36054	-1.16812	0.246362	0.923195	-5.6136
chr9_21974885	0.432713	-8.24213	1.16644	0.247032	0.923195	-5.61547
chr4_102501879	-0.382752	-8.40341	-1.1564	0.251092	0.926632	-5.62668
chr6_151808471	0.37326	-7.95705	1.15574	0.251358	0.926632	-5.6274
chr9_21974880	0.422993	-7.19646	1.15353	0.25226	0.926632	-5.62986
chr11_116790522	0.787586	7.95737	1.1502	0.253619	0.926632	-5.63354
chr11_116790565	0.802098	4.5081	1.14504	0.255736	0.929172	-5.63923
chr11_2140144	0.749759	-5.2438	1.13967	0.257955	0.929545	-5.64513
chr11_116790772	-1.07737	0.815505	-1.13473	0.260004	0.929545	-5.65052
chr11_116790548	0.744876	3.79663	1.12882	0.262474	0.929545	-5.65695
chr9_21974840	0.366559	-8.00928	1.12588	0.263709	0.929545	-5.66014
chr11_116790628	0.832871	5.02389	1.12294	0.26495	0.929545	-5.66332
chr4_102501557	-0.182885	-8.15872	-1.11886	0.266677	0.929545	-5.66772
chr6_151808083	-0.424779	-7.24924	-1.11397	0.268753	0.929545	-5.67296
chr11_2133882	0.420506	-0.25097	1.1122	0.269511	0.929545	-5.67486
chr4_102501617	0.327108	-7.798	1.10681	0.271818	0.929545	-5.68061
chr11_2139894	0.715279	-7.71945	1.10554	0.272366	0.929545	-5.68197
chr11_1998396	0.445108	-3.34542	1.10438	0.272867	0.929545	-5.6832
chr4_102501153	0.394628	-8.43974	1.10288	0.27351	0.929545	-5.68478
chr4_102501217	0.37195	-7.96644	1.09277	0.277898	0.929545	-5.69546
chr4_102502014	-0.409834	-6.89068	-1.08896	0.279564	0.929545	-5.69946
chr6_151808140	0.576657	-7.45469	1.08794	0.280013	0.929545	-5.70054
chr6_151808540	0.427346	-8.05423	1.08651	0.280641	0.929545	-5.70203
chr9_21975200	0.0923737	-2.43013	1.08505	0.281281	0.929545	-5.70355
chr11_116790284	-0.62359	7.81363	-1.08298	0.282195	0.929545	-5.70572
chr9_21974945	0.319049	-7.4536	1.07833	0.28425	0.929545	-5.71055
chr9_21974841	-0.447427	-7.24984	-1.07747	0.284632	0.929545	-5.71145
chr6_151808119	0.395309	-7.90445	1.0733	0.286487	0.929545	-5.71577
chr9_21974757	0.302272	-8.12358	1.06695	0.289327	0.929545	-5.72231
chr4_102501897	-0.237313	-8.13096	-1.0659	0.289798	0.929545	-5.72339
chr9_21975033	0.363765	-8.3134	1.06008	0.292419	0.929545	-5.72934
chr11_1998530	0.243337	-2.30158	1.05956	0.292655	0.929545	-5.72988
chr11_2140001	0.192824	-1.9307	1.05926	0.292792	0.929545	-5.73019
chr4_102501830	0.31686	-8.06231	1.05108	0.296505	0.930993	-5.73849
chr6_151808586	0.247967	-8.3074	1.03976	0.301702	0.930993	-5.7499
chr9_21975306	-0.278661	-8.20281	-1.03975	0.301708	0.930993	-5.74991
chr4_102501806	-0.331411	-8.4393	-1.03617	0.303364	0.930993	-5.75349
chr9_21975219	0.144328	-4.27647	1.0343	0.30423	0.930993	-5.75536
chr9_21974638	0.598278	-6.46113	1.03296	0.304856	0.930993	-5.7567
chr11_116790469	0.789726	5.09027	1.03192	0.305337	0.930993	-5.75773
chr11_2139971	-0.516009	-6.51577	-1.03138	0.305587	0.930993	-5.75826
chr6_151807907	0.482622	-7.31313	1.03037	0.30606	0.930993	-5.75927
chr4_102501539	0.347593	-8.44956	1.01814	0.311797	0.934127	-5.77135
chr11_2140050	-0.226238	-5.10232	-1.01675	0.312456	0.934127	-5.77271
chr4_102501918	0.246182	-8.65377	1.01551	0.313042	0.934127	-5.77393
chr11_2140111	0.600917	-6.53819	1.01487	0.313345	0.934127	-5.77455
chr6_151808628	0.413188	-8.0411	1.00532	0.317887	0.934127	-5.78385
chr4_102502051	-0.318137	-7.45554	-0.998974	0.320935	0.934127	-5.78999
chr6_151808256	-0.379369	-7.8791	-0.99738	0.321702	0.934127	-5.79153
chr9_21974991	0.258759	-8.25166	0.997052	0.32186	0.934127	-5.79184
chr11_2140024	-0.245145	-3.08859	-0.992151	0.324229	0.934127	-5.79655
chr4_102501727	-0.276825	-8.11737	-0.986664	0.326895	0.934127	-5.80179
chr6_151807900	-0.613746	-6.75314	-0.982927	0.32872	0.934127	-5.80534
chr11_116790646	0.657002	4.07921	0.981001	0.329662	0.934127	-5.80716
chr11_116790774	-0.886572	6.19728	-0.980361	0.329977	0.934127	-5.80777
chr4_102501858	-0.162282	-4.3	-0.970554	0.334807	0.934127	-5.81701
chr6_151808606	0.480311	-7.84018	0.969763	0.335199	0.934127	-5.81775
chr9_21974872	0.306697	-8.04582	0.967676	0.336234	0.934127	-5.8197
chr6_151808490	-0.426137	-7.49963	-0.964732	0.337697	0.934127	-5.82244
chr9_21974993	0.37043	-7.73083	0.963729	0.338197	0.934127	-5.82338
chr11_116790499	0.719481	6.25954	0.962734	0.338693	0.934127	-5.82431
chr6_151808152	-0.372781	-8.54295	-0.960003	0.340057	0.934127	-5.82684
chr6_151808470	0.421775	-7.49888	0.952702	0.34372	0.934127	-5.83358
chr4_102501767	0.31088	-8.31894	0.947993	0.346097	0.934127	-5.83791
chr11_116790799	-0.874437	4.86717	-0.944848	0.34769	0.934127	-5.84078
chr9_21974516	0.043468	1.10764	0.944348	0.347944	0.934127	-5.84124
chr11_2140173	0.563979	-3.22458	0.94104	0.349626	0.934127	-5.84425
chr6_151807696	0.499967	-7.74767	0.938498	0.350921	0.934127	-5.84656
chr11_2133722	0.323186	0.868776	0.937795	0.35128	0.934127	-5.8472
chr9_21974657	0.518845	-8.353	0.935882	0.352258	0.934127	-5.84893
chr4_102501598	0.271226	-7.969	0.9342	0.353119	0.934127	-5.85045
chr4_102501419	-0.334782	-8.07657	-0.929705	0.355427	0.934127	-5.8545
chr6_151808509	-0.504733	-7.05582	-0.928928	0.355828	0.934127	-5.8552
chr4_102501253	0.267951	-8.23923	0.925776	0.357453	0.934127	-5.85802
chr11_2140153	0.584897	-5.11398	0.925059	0.357823	0.934127	-5.85866
chr11_2140089	0.368833	-6.55125	0.924325	0.358203	0.934127	-5.85932
chr9_21975133	0.214916	-8.24688	0.923923	0.358411	0.934127	-5.85968
chr6_151808114	0.511238	-6.9148	0.918495	0.361226	0.934127	-5.86451
chr11_1998376	0.366868	-3.53617	0.91533	0.362874	0.934127	-5.86732
chr11_116790733	0.864693	4.19783	0.913166	0.364004	0.934127	-5.86923
chr6_151808158	-0.37266	-8.36829	-0.912458	0.364374	0.934127	-5.86986
chr6_151808077	0.339604	-8.48348	0.909985	0.365668	0.934127	-5.87204
chr11_2140042	-0.205796	-3.02614	-0.909338	0.366008	0.934127	-5.87261
chr11_116790466	-0.623651	7.8295	-0.905466	0.368041	0.934127	-5.876
chr6_151808472	0.26289	-7.57437	0.904578	0.368509	0.934127	-5.87678
chr9_21974625	0.434896	-7.03843	0.900129	0.370856	0.935183	-5.88066
chr6_151808505	0.441608	-6.99817	0.896207	0.372934	0.935183	-5.88407
chr11_1998600	0.244071	-1.91674	0.895676	0.373215	0.935183	-5.88453
chr11_1998319	0.0411545	-0.175646	0.888353	0.377116	0.935274	-5.89085
chr6_151808176	0.441062	-7.8108	0.886145	0.378297	0.935274	-5.89274
chr9_21974720	0.331261	-7.66961	0.885425	0.378682	0.935274	-5.89336
chr6_151808480	0.301062	-8.65846	0.884885	0.378972	0.935274	-5.89382
chr4_102501272	0.307561	-7.56014	0.878515	0.382396	0.937525	-5.89926
chr11_2139987	0.457786	-6.14874	0.877856	0.382751	0.937525	-5.89982
chr9_21974879	0.30892	-7.9305	0.874812	0.384395	0.938039	-5.9024
chr11_2133693	0.224804	-2.96239	0.863653	0.390459	0.947386	-5.91179
chr9_21974814	-0.32333	-7.18878	-0.862438	0.391123	0.947386	-5.9128
chr9_21974844	0.254994	-8.04503	0.848551	0.39876	0.960254	-5.92431
chr6_151808506	-0.436887	-7.06716	-0.847445	0.399372	0.960254	-5.92522
chr9_21974992	-0.262657	-8.19819	-0.844284	0.401125	0.960936	-5.92781
chr4_102501575	-0.173734	-8.16522	-0.839419	0.403831	0.963264	-5.93177
chr6_151808487	-0.355798	-6.61033	-0.836993	0.405185	0.963264	-5.93374
chr9_21975228	0.23282	-8.47572	0.828899	0.409722	0.963264	-5.94027
chr4_102502027	-0.222483	-7.42303	-0.827061	0.410757	0.963264	-5.94175
chr11_1998272	0.122959	-0.262054	0.820377	0.414532	0.963264	-5.94708
chr6_151808159	-0.415799	-8.1407	-0.81841	0.415647	0.963264	-5.94864
chr11_2140035	-0.503414	-6.22295	-0.817355	0.416246	0.963264	-5.94948
chr9_21974867	0.345663	-6.2135	0.816916	0.416495	0.963264	-5.94983
chr6_151808489	0.438402	-6.90873	0.809667	0.420625	0.963264	-5.95554
chr6_151808510	0.34225	-7.47632	0.808417	0.42134	0.963264	-5.95652
chr11_2139723	-0.497556	-5.85821	-0.807706	0.421746	0.963264	-5.95708
chr6_151808338	0.49677	-6.82409	0.806705	0.42232	0.963264	-5.95786
chr11_2140084	-0.398486	-5.35304	-0.804426	0.423626	0.963264	-5.95964
chr11_1998168	0.153957	-0.192798	0.801466	0.425327	0.963264	-5.96194
chr11_116790521	-0.590277	6.00506	-0.800965	0.425615	0.963264	-5.96233
chr6_151807995	0.419073	-7.56653	0.800882	0.425663	0.963264	-5.9624
chr11_116790647	0.584714	5.51059	0.790595	0.431607	0.964724	-5.97033
chr11_116790496	-0.566308	7.23773	-0.783689	0.435625	0.964724	-5.97561
chr4_102501486	-0.280466	-8.03607	-0.779145	0.438281	0.964724	-5.97905
chr6_151807793	-0.400434	-6.6278	-0.767739	0.444989	0.964724	-5.98761
chr6_151807735	-0.458283	-6.80054	-0.763216	0.447665	0.964724	-5.99096
chr11_116790378	-0.515153	4.37707	-0.762367	0.448168	0.964724	-5.99159
chr6_151808463	0.402658	-7.11772	0.761615	0.448615	0.964724	-5.99215
chr4_102501768	-0.219338	-8.30848	-0.761261	0.448825	0.964724	-5.99241
chr11_2139990	0.0912225	0.0602238	0.759398	0.449932	0.964724	-5.99379
chr4_102501560	0.219707	-8.21039	0.758721	0.450334	0.964724	-5.99428
chr4_102501397	-0.239745	-8.52412	-0.756901	0.451417	0.964724	-5.99562
chr4_102502064	0.230434	-7.50014	0.75525	0.452402	0.964724	-5.99683
chr9_21975016	-0.156091	-8.12345	-0.755234	0.452411	0.964724	-5.99684
chr11_116790575	-0.567971	7.18646	-0.752152	0.454251	0.964724	-5.9991
chr6_151808131	0.426453	-6.96751	0.74676	0.457481	0.964724	-6.00302
chr9_21974837	0.302242	-8.19008	0.74465	0.458749	0.964724	-6.00455
chr6_151808062	0.210337	-7.85917	0.739968	0.461568	0.964724	-6.00792
chr9_21975132	-0.181932	-8.58511	-0.737169	0.463259	0.964724	-6.00993
chr4_102501517	-0.136597	-8.31	-0.734751	0.464722	0.964724	-6.01165
chr11_2139768	0.50178	-4.78935	0.733796	0.4653	0.964724	-6.01234
chr9_21974990	-0.31585	-7.83099	-0.733381	0.465552	0.964724	-6.01263
chr4_102501172	0.172719	-8.23308	0.732807	0.4659	0.964724	-6.01304
chr6_151807999	-0.378032	-6.01277	-0.731711	0.466565	0.964724	-6.01382
chr9_21974705	-0.407766	-7.59035	-0.72909	0.468157	0.964724	-6.01568
chr6_151807976	-0.0520989	-1.82112	-0.718724	0.474485	0.964724	-6.02296
chr11_1998425	0.253682	-4.6089	0.718692	0.474504	0.964724	-6.02298
chr9_21974817	0.0760937	-1.40604	0.716558	0.475813	0.964724	-6.02447
chr6_151808569	0.386469	-7.81798	0.715589	0.476408	0.964724	-6.02515
chr4_102501551	0.215784	-7.94215	0.714523	0.477063	0.964724	-6.02589
chr6_151808121	0.265217	-7.52241	0.714434	0.477118	0.964724	-6.02595
chr11_2140088	0.313695	-6.33493	0.71365	0.4776	0.964724	-6.02649
chr6_151808488	-0.310487	-7.04445	-0.712866	0.478082	0.964724	-6.02703
chr6_151808566	-0.121166	-1.94695	-0.710221	0.479711	0.964724	-6.02886
chr4_102501477	-0.198138	-8.58352	-0.703781	0.483691	0.964724	-6.03328
chr11_2139975	-0.152024	-1.79326	-0.701741	0.484955	0.964724	-6.03468
chr6_151807802	0.43432	-5.49817	0.699455	0.486374	0.964724	-6.03623
chr9_21975291	0.247249	-8.50789	0.698349	0.487061	0.964724	-6.03698
chr11_2140154	-0.414023	-4.90322	-0.692175	0.490908	0.964724	-6.04115
chr4_102501264	-0.164537	-8.00868	-0.690387	0.492025	0.964724	-6.04235
chr9_21974658	-0.321949	-7.8966	-0.679962	0.498566	0.964724	-6.04929
chr6_151807725	0.312828	-7.64612	0.678909	0.49923	0.964724	-6.04999
chr6_151807688	0.473135	-5.62345	0.676679	0.500636	0.964724	-6.05146
chr9_21974763	0.273609	-7.9143	0.675322	0.501493	0.964724	-6.05235
chr4_102501142	-0.28523	-8.29036	-0.673035	0.502939	0.964724	-6.05385
chr9_21975085	-0.211072	-8.36151	-0.671378	0.503988	0.964724	-6.05493
chr6_151808101	0.271603	-7.94534	0.670501	0.504544	0.964724	-6.0555
chr9_21974813	-0.119954	-9.00855	-0.66996	0.504886	0.964724	-6.05586
chr6_151808507	-0.322586	-7.03593	-0.665578	0.507668	0.964724	-6.0587
chr4_102501495	-0.237528	-8.78775	-0.665392	0.507787	0.964724	-6.05882
chr6_151807790	0.458213	-5.49454	0.658266	0.512329	0.964724	-6.0634
chr6_151808087	0.269064	-7.63461	0.656549	0.513427	0.964724	-6.0645
chr9_21975015	-0.230924	-7.9423	-0.65282	0.515815	0.964724	-6.06687
chr4_102502002	0.149355	-7.49333	0.651474	0.516679	0.964724	-6.06773
chr9_21974886	0.223622	-7.34554	0.650709	0.51717	0.964724	-6.06821
chr4_102501121	-0.213079	-7.76162	-0.649809	0.517748	0.964724	-6.06878
chr6_151807743	0.463369	-6.48939	0.649155	0.518168	0.964724	-6.06919
chr4_102502020	0.172415	-7.3594	0.648465	0.518612	0.964724	-6.06963
chr6_151808547	0.187845	-4.77061	0.647243	0.519399	0.964724	-6.0704
chr11_2139911	0.0321922	0.261666	0.645997	0.520201	0.964724	-6.07118
chr11_116790644	-0.50888	4.13739	-0.644758	0.520999	0.964724	-6.07196
chr6_151808501	-0.316086	-7.80941	-0.642375	0.522536	0.964724	-6.07345
chr6_151808530	0.316939	-7.32423	0.640494	0.523752	0.964724	-6.07462
chr11_2140243	0.106329	-6.27526	0.640372	0.52383	0.964724	-6.0747
chr11_116790613	0.229041	1.67814	0.640316	0.523867	0.964724	-6.07474
chr11_1998629	0.163749	-1.91042	0.6385	0.525042	0.964724	-6.07586
chr6_151808636	-0.224483	-8.30424	-0.638116	0.52529	0.964724	-6.0761
chr4_102501756	0.206633	-8.01715	0.634777	0.527454	0.964724	-6.07817
chr4_102501828	-0.15589	-8.05426	-0.634348	0.527733	0.964724	-6.07843
chr6_151808084	-0.287248	-7.39871	-0.63195	0.52929	0.964724	-6.07991
chr6_151808381	0.28559	-7.24895	0.630271	0.530382	0.964724	-6.08094
chr6_151807823	-0.276744	-7.9969	-0.6288	0.53134	0.964724	-6.08184
chr11_2139992	0.333815	-5.77159	0.623868	0.534557	0.964724	-6.08485
chr4_102501123	-0.193639	-7.95176	-0.622664	0.535344	0.964724	-6.08558
chr9_21974594	-0.343846	-6.69205	-0.622249	0.535615	0.964724	-6.08583
chr9_21974695	-0.325606	-7.7864	-0.620223	0.536941	0.964724	-6.08705
chr6_151808122	-0.244605	-7.48802	-0.616282	0.539525	0.96671	-6.08942
chr11_1998394	0.236639	-3.32758	0.610073	0.543609	0.971367	-6.09313
chr4_102501603	-0.164695	-8.54093	-0.60686	0.545728	0.972219	-6.09503
chr11_1998055	-0.185119	0.130337	-0.604846	0.547059	0.972219	-6.09622
chr6_151808179	-0.223329	-8.27424	-0.601859	0.549035	0.973003	-6.09797
chr4_102502053	0.203532	-7.49138	0.599685	0.550476	0.973003	-6.09924
chr4_102501592	-0.213006	-8.25215	-0.58893	0.557631	0.982994	-6.10546
chr4_102501240	0.203662	-7.99932	0.586122	0.559507	0.98311	-6.10707
chr6_151808022	-0.311362	-6.17709	-0.580638	0.563179	0.98311	-6.11018
chr6_151808107	0.275635	-7.19976	0.579611	0.563868	0.98311	-6.11076
chr6_151808750	-0.266303	-0.330323	-0.57736	0.565379	0.98311	-6.11203
chr4_102501634	0.0261625	0.854198	0.57563	0.566543	0.98311	-6.113
chr11_1998318	-0.338049	-3.39411	-0.574255	0.567468	0.98311	-6.11377
chr11_1998403	0.219877	-3.33664	0.573125	0.568229	0.98311	-6.1144
chr6_151808720	0.346506	-5.14461	0.570909	0.569723	0.98311	-6.11563
chr9_21974816	-0.184211	-7.90818	-0.565603	0.573307	0.984958	-6.11857
chr4_102501196	-0.133458	-7.25637	-0.564866	0.573806	0.984958	-6.11897
chr4_102501582	0.171485	-8.03211	0.561174	0.576307	0.986663	-6.121
chr4_102501416	-0.138659	-8.04985	-0.554598	0.580776	0.98863	-6.12457
chr6_151807994	0.265331	-7.49561	0.554003	0.581181	0.98863	-6.12489
chr4_102502066	-0.141682	-7.21416	-0.548003	0.585274	0.98863	-6.12811
chr6_151808349	0.260561	-7.47354	0.535739	0.593682	0.98863	-6.13458
chr9_21974710	0.258235	-7.16464	0.535359	0.593943	0.98863	-6.13478
chr4_102502071	-0.154126	-7.67762	-0.534828	0.594309	0.98863	-6.13506
chr11_1998593	0.13835	-1.97994	0.534825	0.594311	0.98863	-6.13506
chr6_151808086	0.26731	-7.71595	0.534581	0.594479	0.98863	-6.13519
chr11_2139993	-0.0792642	-1.19203	-0.53236	0.596009	0.98863	-6.13634
chr6_151807908	0.28269	-7.45021	0.529742	0.597814	0.98863	-6.13769
chr6_151808188	0.156282	-8.65363	0.525503	0.600742	0.98863	-6.13987
chr9_21975120	0.200812	-8.44908	0.522462	0.602847	0.98863	-6.14142
chr9_21974588	-0.206601	-7.70768	-0.521652	0.603409	0.98863	-6.14184
chr4_102501268	-0.158262	-7.7168	-0.515986	0.607342	0.98863	-6.1447
chr11_2139702	-0.237337	-8.33077	-0.51537	0.60777	0.98863	-6.14501
chr9_21975145	-0.180759	-8.20797	-0.512026	0.610098	0.98863	-6.14668
chr4_102501408	0.122343	-8.62237	0.511603	0.610392	0.98863	-6.14689
chr4_102501596	-0.0936493	-8.31355	-0.506011	0.614294	0.98863	-6.14967
chr11_2140025	-0.220705	-4.11898	-0.50148	0.617463	0.98863	-6.15189
chr9_21974684	0.182194	-7.9041	0.500507	0.618145	0.98863	-6.15237
chr4_102501098	0.157962	-7.87483	0.496549	0.620921	0.98863	-6.15429
chr9_21975144	-0.134042	-8.44331	-0.495296	0.621801	0.98863	-6.15489
chr6_151808376	-0.174284	-7.60178	-0.490503	0.625172	0.98863	-6.1572
chr4_102501802	-0.169242	-8.17054	-0.488745	0.626411	0.98863	-6.15804
chr11_2133777	0.316213	2.97359	0.488229	0.626775	0.98863	-6.15828
chr9_21975107	0.214008	-8.20985	0.482843	0.630576	0.98863	-6.16083
chr11_2140592	0.0222707	1.02649	0.482766	0.630631	0.98863	-6.16087
chr9_21975024	0.186916	-7.83615	0.480058	0.632546	0.98863	-6.16214
chr6_151808635	-0.206759	-7.84597	-0.477355	0.634461	0.98863	-6.1634
chr6_151807641	-0.155442	-8.08143	-0.477079	0.634657	0.98863	-6.16353
chr6_151808457	0.0226436	0.392662	0.476725	0.634907	0.98863	-6.16369
chr6_151808352	-0.212057	-6.89342	-0.473939	0.636884	0.98863	-6.16498
chr6_151808475	0.17234	-7.82126	0.473711	0.637046	0.98863	-6.16509
chr11_116790801	-0.359882	7.47143	-0.471744	0.638443	0.98863	-6.16599
chr9_21974738	0.199231	-7.91135	0.470423	0.639382	0.98863	-6.1666
chr4_102501755	-0.139331	-8.21969	-0.466354	0.642278	0.98863	-6.16846
chr6_151807786	0.223664	-7.14298	0.464915	0.643304	0.98863	-6.16911
chr11_2140245	0.112394	-5.01278	0.463426	0.644365	0.98863	-6.16979
chr11_2139989	-0.237952	-6.03249	-0.461954	0.645416	0.98863	-6.17045
chr6_151808473	0.140758	-7.78463	0.459305	0.647308	0.98863	-6.17164
chr11_2133778	0.174125	2.03531	0.458809	0.647663	0.98863	-6.17186
chr11_116790580	-0.286675	4.25523	-0.454077	0.65105	0.98863	-6.17397
chr11_116790547	0.283368	3.87835	0.44844	0.655094	0.98863	-6.17645
chr6_151808464	-0.107153	-8.5729	-0.446064	0.656802	0.98863	-6.17748
chr4_102501535	-0.158248	-8.06344	-0.443741	0.658474	0.98863	-6.17849
chr11_2140009	0.138631	-2.87229	0.437502	0.662971	0.98863	-6.18117
chr9_21974845	0.199345	-7.61087	0.434174	0.665375	0.98863	-6.18259
chr9_21975220	-0.14967	-7.88722	-0.434014	0.665491	0.98863	-6.18266
chr4_102501780	-0.052688	-7.94019	-0.43294	0.666268	0.98863	-6.18311
chr11_1998257	0.268401	-3.74435	0.432302	0.666729	0.98863	-6.18338
chr9_21974876	0.150982	-7.5965	0.431561	0.667266	0.98863	-6.18369
chr11_2140027	-0.158908	-2.96154	-0.431016	0.66766	0.98863	-6.18392
chr4_102501773	0.09998	-8.36303	0.4288	0.669265	0.98863	-6.18485
chr6_151808314	0.179485	-7.63902	0.423563	0.673065	0.98863	-6.18703
chr9_21975106	-0.157296	-8.76173	-0.422948	0.673511	0.98863	-6.18728
chr11_116790564	-0.286478	3.65993	-0.418081	0.677051	0.98863	-6.18928
chr6_151808078	0.15798	-8.62891	0.416294	0.678352	0.98863	-6.19
chr11_2140049	0.203453	-7.01571	0.415121	0.679207	0.98863	-6.19048
chr11_2140036	-0.0962373	-3.08167	-0.410608	0.682499	0.98863	-6.1923
chr11_2140044	0.213653	-6.01465	0.409777	0.683107	0.98863	-6.19263
chr6_151808323	0.23236	-7.50513	0.408976	0.683692	0.98863	-6.19295
chr11_2133828	0.208406	0.698053	0.406276	0.685666	0.98863	-6.19402
chr4_102501449	-0.0650926	-5.84102	-0.404427	0.687019	0.98863	-6.19475
chr6_151807689	0.280657	-5.53537	0.402036	0.688771	0.98863	-6.19569
chr11_1998207	0.059238	0.169034	0.393647	0.694929	0.98863	-6.19895
chr4_102501529	0.153969	-7.81492	0.393176	0.695275	0.98863	-6.19913
chr6_151808725	0.178139	-1.17945	0.391315	0.696645	0.98863	-6.19984
chr6_151808607	0.11343	-8.18527	0.391115	0.696792	0.98863	-6.19992
chr4_102501403	0.0937916	-8.64012	0.388659	0.6986	0.98863	-6.20085
chr11_116790581	0.299139	5.03975	0.386286	0.70035	0.98863	-6.20175
chr4_102501112	-0.11247	-8.06316	-0.384434	0.701716	0.98863	-6.20245
chr4_102501917	-0.156788	-7.96291	-0.382771	0.702943	0.98863	-6.20307
chr6_151807722	0.232378	-7.48608	0.382738	0.702968	0.98863	-6.20308
chr11_1998206	-0.152982	-0.512029	-0.382139	0.703411	0.98863	-6.20331
chr4_102501818	-0.126832	-8.30869	-0.379273	0.705529	0.98863	-6.20437
chr4_102501089	0.0993226	-8.85589	0.376082	0.707889	0.98863	-6.20555
chr11_116790676	0.316393	6.55964	0.373422	0.70986	0.98863	-6.20652
chr6_151807791	0.249276	-5.19914	0.372647	0.710434	0.98863	-6.2068
chr11_2133881	-0.178947	-0.145732	-0.372432	0.710594	0.98863	-6.20688
chr6_151807850	0.15224	-7.96795	0.37232	0.710677	0.98863	-6.20692
chr6_151808531	-0.158419	-7.52827	-0.372164	0.710793	0.98863	-6.20698
chr4_102501130	0.128951	-8.36674	0.371168	0.711531	0.98863	-6.20734
chr6_151808656	0.190064	-7.42487	0.370994	0.71166	0.98863	-6.2074
chr11_2140000	-0.204646	-5.9661	-0.368138	0.71378	0.98863	-6.20843
chr9_21975304	0.124828	-8.28297	0.363973	0.716875	0.98863	-6.20992
chr9_21975256	0.0815492	-8.18497	0.361803	0.718489	0.98863	-6.21069
chr4_102501520	0.121688	-7.86202	0.360392	0.71954	0.98863	-6.21119
chr9_21974866	0.141697	-8.23508	0.359825	0.719963	0.98863	-6.21139
chr9_21975025	-0.150459	-8.15732	-0.35682	0.722202	0.98863	-6.21244
chr6_151808265	-0.0697262	-8.2844	-0.356349	0.722553	0.98863	-6.2126
chr11_116790325	0.176995	7.89737	0.353225	0.724885	0.98863	-6.21368
chr6_151808331	-0.203844	-7.03378	-0.352579	0.725367	0.98863	-6.21391
chr11_2133829	-0.105886	0.156267	-0.351646	0.726063	0.98863	-6.21423
chr6_151807807	-0.168405	-6.93868	-0.3513	0.726322	0.98863	-6.21434
chr4_102501904	0.110002	-8.44143	0.348458	0.728446	0.98863	-6.21532
chr6_151808479	0.122769	-8.10334	0.347247	0.729353	0.98863	-6.21573
chr11_116790532	0.245063	5.50502	0.346731	0.729739	0.98863	-6.2159
chr11_116790619	0.235634	6.5509	0.340582	0.734345	0.98863	-6.21796
chr6_151808378	-0.088488	-7.469	-0.340367	0.734506	0.98863	-6.21804
chr4_102501100	-0.0943409	-8.14504	-0.338931	0.735584	0.98863	-6.21851
chr11_1998222	-0.118707	-1.54415	-0.337817	0.736419	0.98863	-6.21888
chr9_21974820	-0.141034	-7.55963	-0.336018	0.73777	0.98863	-6.21947
chr6_151807783	0.202651	-6.15106	0.335385	0.738247	0.98863	-6.21968
chr9_21975257	-0.0958328	-7.99077	-0.33431	0.739054	0.98863	-6.22003
chr6_151807875	-0.037519	-1.29417	-0.333499	0.739664	0.98863	-6.22029
chr6_151808542	-0.143896	-7.70831	-0.326525	0.744912	0.98863	-6.22254
chr4_102501167	-0.124497	-8.01693	-0.326503	0.744929	0.98863	-6.22255
chr9_21974875	0.0990215	-8.45722	0.321148	0.748967	0.98863	-6.22424
chr6_151808372	-0.126052	-7.44563	-0.318783	0.750754	0.98863	-6.22498
chr11_116790622	-0.179687	3.27257	-0.316632	0.752379	0.98863	-6.22565
chr4_102501898	0.0978148	-8.06283	0.316605	0.7524	0.98863	-6.22566
chr6_151808141	0.158663	-7.40514	0.312339	0.755627	0.98863	-6.22697
chr4_102501147	-0.0712453	-8.52647	-0.310489	0.757028	0.98863	-6.22753
chr11_116790585	-0.232433	7.00909	-0.309715	0.757614	0.98863	-6.22776
chr4_102501185	0.149053	-7.61881	0.308476	0.758553	0.98863	-6.22814
chr4_102501786	0.0902164	-8.68724	0.305088	0.761122	0.98863	-6.22915
chr11_2139808	-0.199593	-6.9634	-0.305005	0.761185	0.98863	-6.22918
chr6_151808627	-0.117524	-7.63806	-0.301583	0.763782	0.98863	-6.23019
chr11_2134317	0.0793776	-2.02793	0.300992	0.764231	0.98863	-6.23036
chr11_2140251	-0.114696	-5.87926	-0.295783	0.768191	0.98863	-6.23188
chr4_102501573	0.0905315	-7.71442	0.291468	0.771477	0.98863	-6.23312
chr11_2139779	-0.15195	-6.86732	-0.288844	0.773476	0.98863	-6.23386
chr11_2139981	0.139944	-7.12245	0.28416	0.77705	0.98863	-6.23517
chr6_151808059	-0.122341	-7.41465	-0.282357	0.778427	0.98863	-6.23567
chr9_21974774	0.121653	-7.75334	0.27958	0.780549	0.98863	-6.23643
chr4_102501523	0.0951912	-7.95205	0.276764	0.782702	0.98863	-6.2372
chr11_1998447	-0.0662542	-2.76249	-0.275931	0.783339	0.98863	-6.23742
chr11_116790256	-0.211496	6.34878	-0.275734	0.783491	0.98863	-6.23748
chr4_102501989	-0.0938125	-7.91113	-0.274263	0.784617	0.98863	-6.23787
chr6_151808120	0.120315	-7.53409	0.27296	0.785614	0.98863	-6.23822
chr11_2140019	-0.0715267	-3.41512	-0.272123	0.786256	0.98863	-6.23844
chr9_21975229	-0.0844269	-7.5302	-0.271971	0.786372	0.98863	-6.23848
chr11_2139974	0.146577	-5.53917	0.271662	0.786608	0.98863	-6.23857
chr6_151807642	-0.121352	-7.85608	-0.268093	0.789344	0.98863	-6.23951
chr11_116790623	-0.209973	4.14259	-0.265867	0.791052	0.98863	-6.24009
chr6_151808456	-0.111321	-7.7452	-0.263876	0.79258	0.98863	-6.2406
chr6_151808032	-0.0863836	-8.04827	-0.258985	0.796337	0.98863	-6.24185
chr11_2140181	0.165282	-4.44153	0.258593	0.796639	0.98863	-6.24195
chr4_102501640	0.0118202	0.766976	0.257189	0.797718	0.98863	-6.2423
chr6_151808615	0.134231	-7.15352	0.253218	0.800774	0.98863	-6.24329
chr9_21974959	0.0509096	-9.17244	0.252745	0.801138	0.98863	-6.24341
chr9_21975065	0.0917274	-8.1244	0.252479	0.801343	0.98863	-6.24348
chr11_1998449	0.0609273	-2.793	0.250497	0.80287	0.98863	-6.24396
chr6_151807849	0.0993686	-7.80316	0.246603	0.805871	0.98863	-6.24491
chr6_151808093	-0.111364	-8.24396	-0.244491	0.807501	0.98863	-6.24542
chr11_2134246	0.0579969	0.811912	0.241381	0.809901	0.98863	-6.24615
chr11_116790500	0.171589	7.28718	0.241319	0.809949	0.98863	-6.24617
chr6_151807671	0.0829777	-8.38981	0.23752	0.812884	0.98863	-6.24706
chr4_102501554	0.0778106	-7.73226	0.231148	0.817813	0.98863	-6.24852
chr11_116790495	0.178488	5.58794	0.230852	0.818042	0.98863	-6.24858
chr4_102501718	-0.0107643	0.512758	-0.229573	0.819032	0.98863	-6.24887
chr11_1998035	0.0774158	0.267589	0.227441	0.820683	0.98863	-6.24935
chr6_151807608	0.0836208	-7.57703	0.22717	0.820894	0.98863	-6.24941
chr9_21975064	0.0826741	-7.93603	0.226779	0.821196	0.98863	-6.24949
chr6_151807771	-0.153512	-6.9508	-0.225905	0.821873	0.98863	-6.24969
chr11_116790673	-0.0101674	-0.970546	-0.223206	0.823966	0.98863	-6.25028
chr6_151808570	-0.0915022	-8.00457	-0.222213	0.824736	0.98863	-6.2505
chr4_102501468	-0.0774951	-7.81237	-0.216697	0.829018	0.98863	-6.25168
chr11_2134245	0.064762	0.619503	0.208747	0.835196	0.98863	-6.25333
chr9_21974593	0.106576	-7.22677	0.206566	0.836894	0.98863	-6.25377
chr4_102501905	0.0482693	-8.48143	0.204975	0.838132	0.98863	-6.25409
chr6_151807699	0.122498	-7.16483	0.203451	0.839319	0.98863	-6.2544
chr6_151807810	-0.119289	-6.85216	-0.202005	0.840445	0.98863	-6.25468
chr11_2140161	0.120979	-4.7309	0.199472	0.842419	0.98863	-6.25518
chr6_151808465	-0.0878446	-7.32214	-0.198694	0.843025	0.98863	-6.25533
chr11_2134480	0.0736974	1.85034	0.197721	0.843784	0.98863	-6.25552
chr6_151808250	-0.0940379	-8.02865	-0.195968	0.845151	0.98863	-6.25586
chr11_2134318	-0.0324697	-0.84012	-0.195518	0.845502	0.98863	-6.25594
chr11_116790584	0.143897	6.06193	0.192711	0.847693	0.98863	-6.25648
chr11_116790562	0.142672	7.12206	0.190228	0.849631	0.98863	-6.25694
chr11_1998167	0.0729484	-0.709244	0.189466	0.850226	0.98863	-6.25708
chr4_102501376	0.0645217	-8.38261	0.189017	0.850576	0.98863	-6.25717
chr6_151807975	-0.0967147	-7.19363	-0.179518	0.858003	0.98863	-6.25888
chr9_21975193	-0.0167608	-2.91981	-0.178922	0.858469	0.98863	-6.25898
chr4_102501982	-0.0651207	-7.66458	-0.175403	0.861223	0.98863	-6.25959
chr11_1998271	-0.0949809	-4.06457	-0.170564	0.865013	0.98863	-6.26041
chr9_21974624	0.0905285	-8.11053	0.169293	0.86601	0.98863	-6.26062
chr6_151808385	-0.0811768	-7.8072	-0.168915	0.866306	0.98863	-6.26068
chr11_1998223	-0.0253237	0.0622774	-0.168747	0.866438	0.98863	-6.26071
chr9_21974819	-0.0543907	-7.59251	-0.168209	0.866859	0.98863	-6.2608
chr11_1998336	-0.102603	-3.62474	-0.168012	0.867014	0.98863	-6.26083
chr6_151807811	-0.0868357	-6.72104	-0.166134	0.868486	0.98863	-6.26114
chr11_2133790	-0.0774216	1.85746	-0.165275	0.86916	0.98863	-6.26128
chr11_116790672	-0.120795	8.28671	-0.165014	0.869365	0.98863	-6.26132
chr9_21975286	0.0585227	-8.54243	0.164639	0.869659	0.98863	-6.26138
chr11_2139802	0.104233	-7.00285	0.161373	0.872222	0.98863	-6.2619
chr11_2140041	-0.0816652	-5.64726	-0.15931	0.873841	0.98863	-6.26222
chr9_21975218	0.0623031	-7.68494	0.158116	0.874779	0.98863	-6.26241
chr11_2139982	-0.0169817	-0.22973	-0.155904	0.876516	0.98863	-6.26275
chr6_151807853	-0.0797816	-7.97129	-0.155326	0.876971	0.98863	-6.26284
chr4_102501342	-0.0403464	-8.17827	-0.153337	0.878534	0.98863	-6.26314
chr9_21975221	-0.0229291	-4.37439	-0.153074	0.87874	0.98863	-6.26317
chr11_2139750	0.143059	-5.97111	0.152613	0.879103	0.98863	-6.26324
chr11_116790574	-0.117802	6.34558	-0.151513	0.879967	0.98863	-6.26341
chr4_102501176	-0.0578264	-7.93554	-0.150468	0.880789	0.98863	-6.26356
chr11_2140076	0.0806096	-5.60888	0.149364	0.881657	0.98863	-6.26372
chr11_116790467	-0.0881455	8.30704	-0.146944	0.88356	0.98863	-6.26407
chr4_102501119	-0.0408961	-8.33678	-0.146821	0.883657	0.98863	-6.26409
chr4_102501771	0.0498452	-8.27203	0.144207	0.885713	0.98863	-6.26446
chr11_2133694	-0.0374413	-0.13436	-0.143518	0.886256	0.98863	-6.26456
chr4_102501754	-0.0455141	-8.30887	-0.142905	0.886738	0.98863	-6.26465
chr9_21974944	-0.0379953	-8.38248	-0.142841	0.886789	0.98863	-6.26465
chr9_21975119	0.056943	-7.96505	0.14175	0.887648	0.98863	-6.26481
chr9_21974768	-0.0637261	-7.57098	-0.138741	0.890017	0.98863	-6.26522
chr4_102501817	0.0435411	-8.78065	0.137766	0.890785	0.98863	-6.26535
chr4_102501846	0.0501643	-8.28624	0.137648	0.890878	0.98863	-6.26537
chr11_2140028	0.0471045	-3.07588	0.133942	0.893798	0.98863	-6.26586
chr4_102501564	0.0291066	-8.685	0.125955	0.900096	0.98863	-6.26687
chr6_151808132	0.0637454	-6.806	0.122969	0.902452	0.98863	-6.26724
chr4_102501729	0.027018	-8.05363	0.119096	0.905509	0.98863	-6.26769
chr11_2139813	-0.0776748	-7.49695	-0.115387	0.908438	0.98863	-6.26812
chr9_21974936	0.03375	-6.41434	0.114986	0.908755	0.98863	-6.26816
chr11_116790691	0.102679	5.96826	0.114683	0.908995	0.98863	-6.2682
chr11_1998437	-0.0300445	-2.78554	-0.113225	0.910146	0.98863	-6.26836
chr11_1998026	0.0398163	0.177136	0.112317	0.910864	0.98863	-6.26846
chr6_151807803	-0.0690694	-4.82857	-0.109943	0.91274	0.98863	-6.26872
chr11_116790643	0.0622329	3.47241	0.106044	0.915823	0.98863	-6.26913
chr11_2140257	0.040933	-5.55985	0.105664	0.916123	0.98863	-6.26917
chr4_102501134	-0.0254927	-8.35286	-0.1034	0.917914	0.98863	-6.2694
chr6_151807760	0.0607771	-7.66581	0.103389	0.917922	0.98863	-6.2694
chr9_21974770	-0.0373875	-7.95544	-0.100935	0.919865	0.98863	-6.26965
chr9_21974589	-0.054602	-7.61142	-0.100423	0.92027	0.98863	-6.2697
chr11_116790418	0.00943152	0.789649	0.0996731	0.920863	0.98863	-6.26977
chr11_116790597	0.0588288	3.30575	0.0980805	0.922123	0.98863	-6.26993
chr11_2133705	-0.0288617	0.556399	-0.0972335	0.922793	0.98863	-6.27001
chr6_151807726	0.0439161	-8.07034	0.0932346	0.925959	0.98863	-6.27038
chr9_21974838	-0.0316497	-7.40108	-0.0925909	0.926469	0.98863	-6.27044
chr6_151808060	0.0409795	-7.43907	0.0924232	0.926602	0.98863	-6.27045
chr11_116790563	0.060371	3.43913	0.0902968	0.928286	0.98863	-6.27064
chr6_151808284	0.0313982	-8.55481	0.0870442	0.930862	0.98863	-6.27092
chr6_151807822	-0.0393549	-7.98238	-0.0829328	0.93412	0.98863	-6.27127
chr4_102501421	-0.0218183	-8.00835	-0.0800799	0.936381	0.98863	-6.27149
chr11_2140026	-0.0254954	-3.24191	-0.0775232	0.938408	0.98863	-6.27169
chr6_151808519	0.0322435	-7.96925	0.0766388	0.93911	0.98863	-6.27176
chr9_21974890	-0.0272628	-8.28616	-0.0757986	0.939776	0.98863	-6.27182
chr11_2133704	0.029389	0.832259	0.0743137	0.940953	0.98863	-6.27193
chr11_116790552	0.0518668	5.79764	0.0738018	0.941359	0.98863	-6.27197
chr11_2140160	-0.0366052	-4.66458	-0.0737151	0.941428	0.98863	-6.27197
chr11_2140045	0.0188831	-4.34435	0.0719922	0.942795	0.98863	-6.27209
chr6_151808406	-0.028495	-7.60036	-0.0696204	0.944676	0.98863	-6.27226
chr4_102501234	-0.0197191	-8.5502	-0.0684316	0.945619	0.98863	-6.27234
chr6_151807902	-0.0404459	-6.79537	-0.0679276	0.946019	0.98863	-6.27237
chr11_2133791	0.0221674	0.452559	0.0657284	0.947764	0.98863	-6.27252
chr4_102501880	0.0273184	-8.26225	0.0654938	0.947951	0.98863	-6.27253
chr11_116790363	0.0344779	7.80552	0.06432	0.948882	0.98863	-6.27261
chr11_1998357	-0.0343639	-5.36785	-0.0637603	0.949326	0.98863	-6.27264
chr6_151808402	0.0166256	-7.52162	0.0562132	0.955317	0.993287	-6.27308
chr4_102501065	0.0193171	-7.64765	0.0531496	0.95775	0.994236	-6.27325
chr6_151808111	0.0300562	-7.16192	0.0480205	0.961824	0.995899	-6.2735
chr4_102501612	0.00899571	-7.98464	0.043928	0.965075	0.995899	-6.27368
chr9_21974691	-0.0209414	-7.79727	-0.0415683	0.96695	0.995899	-6.27378
chr6_151808611	-0.0164595	-7.80687	-0.0398281	0.968333	0.995899	-6.27385
chr4_102501757	0.00935517	-8.27056	0.0376431	0.97007	0.995899	-6.27394
chr11_116790618	-0.0245995	5.82136	-0.0356652	0.971642	0.995899	-6.27401
chr6_151807852	0.0144295	-7.35347	0.0322171	0.974382	0.995899	-6.27412
chr6_151808500	0.0191896	-6.894	0.0321469	0.974438	0.995899	-6.27412
chr11_1998338	-0.0194908	-3.56033	-0.0317756	0.974733	0.995899	-6.27413
chr9_21974792	-0.0130825	-7.50422	-0.027427	0.97819	0.995899	-6.27426
chr11_2134291	0.0149606	2.5384	0.0265112	0.978918	0.995899	-6.27428
chr11_2140174	0.0137571	-3.92885	0.0248419	0.980245	0.995899	-6.27433
chr11_2139970	-0.00104082	-0.286995	-0.0231097	0.981622	0.995899	-6.27437
chr9_21974580	0.0162672	-6.53622	0.0226172	0.982014	0.995899	-6.27438
chr6_151807734	0.01043	-7.17225	0.0198077	0.984248	0.995899	-6.27444
chr11_2140215	-0.0121929	-4.97393	-0.018606	0.985204	0.995899	-6.27446
chr4_102502058	0.00396603	-7.52514	0.0174614	0.986114	0.995899	-6.27448
chr11_2133658	-0.00404582	1.23197	-0.0166463	0.986762	0.995899	-6.27449
chr11_116790614	-0.00739179	1.86326	-0.0143868	0.988559	0.996175	-6.27453
chr6_151807808	-0.00593605	-6.77451	-0.0101706	0.991911	0.99778	-6.27458
chr11_116790531	0.0066277	5.18649	0.00854675	0.993203	0.99778	-6.27459
chr4_102502006	0.000739457	-7.30884	0.00273094	0.997828	0.999399	-6.27462
chr4_102502043	0.000262952	-7.50981	0.000963326	0.999234	0.999399	-6.27463
chr4_102501960	-0.000341461	-7.20281	-0.000755212	0.999399	0.999399	-6.27463

## Sheet: Sheet4_DMPs_exposure
Additional spreadsheet 4. DMPs assosiated with chemical elements plasma levels. DMPs identified using linear regression with R package limma. Analyses adjusted for gender, age, BMI class, smoking, and each element separately. The Benjamini–Hochberg false discovery rate (FDR) method for adjustment of p values for multiple comparisons (FDR <0.05 is retained as significant) was used.
element	CpG position	logFC	AveExpr	t	P.Value	adj.P.Val	B
Ca	chr4_102501059	-1.47903	-0.600202	-10.8084	5.89e-17	3.85e-14	27.5766
	chr4_102500993	-1.8831	-8.0031	-5.23931	1.43e-06	0.000467038	5.09138
	chr4_102500986	-1.55904	-7.85231	-4.57979	1.81e-05	0.00395417	2.70981
	chr4_102500966	-1.33063	-7.65097	-4.36469	4.01e-05	0.00655797	1.96999
	chr4_102501010	-1.53924	-7.48748	-4.07595	0.000112797	0.0147538	1.00993
	chr9_21975053	-0.554892	-4.48395	-3.90538	0.000204017	0.0222378	0.462063
	chr4_102500935	-1.38168	-7.31327	-3.82927	0.000264558	0.0247173	0.222476
	chr4_102500975	-1.10046	-8.08902	-3.78595	0.000306329	0.0250424	0.0875025
Mg	chr4_102501059	-1.46018	-0.600202	-10.5562	1.73e-16	1.13e-13	26.4893
	chr4_102500993	-1.77385	-8.0031	-4.72947	1.03e-05	0.00337739	3.24591
	chr4_102500986	-1.56042	-7.85231	-4.59856	1.69e-05	0.00368642	2.78647
	chr4_102500966	-1.29213	-7.65097	-4.2198	6.77e-05	0.0110699	1.49811
	chr4_102501010	-1.51369	-7.48748	-4.02985	0.000132574	0.0173407	0.876962
	chr9_21975053	-0.55669	-4.48395	-3.94224	0.00017971	0.0186538	0.596524
	chr4_102500935	-1.39601	-7.31327	-3.91168	0.000199658	0.0186538	0.499608
	chr4_102500975	-1.05634	-8.08902	-3.64688	0.000487217	0.03983	-0.31894
Co	chr4_102501059	-1.46655	-0.600202	-10.3861	3.59e-16	2.35e-13	25.7848
	chr4_102500986	-1.57754	-7.85231	-4.55817	1.97e-05	0.00642871	2.64971
	chr4_102500993	-1.66381	-8.0031	-4.39975	3.53e-05	0.00769281	2.10642
	chr4_102501010	-1.63309	-7.48748	-4.29545	5.16e-05	0.00843131	1.75478
	chr4_102500966	-1.28231	-7.65097	-4.10571	0.000101566	0.0132849	1.12798
	chr6_151808587	-0.427982	-7.01565	-3.92662	0.000189641	0.0206709	0.552541
	chr4_102500935	-1.39961	-7.31327	-3.81433	0.000278296	0.0260008	0.20018
	chr4_102500975	-1.11497	-8.08902	-3.76798	0.000325428	0.0266037	0.0567121
	chr9_21975053	-0.528007	-4.48395	-3.65811	0.000469453	0.0341136	-0.278638
Fe	chr4_102501059	-1.44451	-0.600202	-10.5615	1.69e-16	1.11e-13	26.5282
	chr4_102500993	-1.802	-8.0031	-4.87867	5.84e-06	0.00191051	3.77613
	chr4_102500986	-1.55134	-7.85231	-4.59132	1.74e-05	0.00378747	2.75911
	chr4_102500966	-1.29813	-7.65097	-4.24971	6.08e-05	0.00994319	1.59466
	chr4_102501010	-1.52298	-7.48748	-4.05766	0.000120279	0.0157325	0.963552
	chr9_21975053	-0.5482	-4.48395	-3.87228	0.000228512	0.0249078	0.371845
	chr4_102500935	-1.37219	-7.31327	-3.82412	0.000269217	0.0251525	0.221096
	chr4_102500975	-1.08823	-8.08902	-3.76418	0.000329625	0.0269469	0.0351676
I	chr4_102501059	-1.47697	-0.600202	-10.5698	1.63e-16	1.07e-13	26.5897
	chr4_102500993	-1.84654	-8.0031	-4.89489	5.49e-06	0.00179493	3.83188
	chr4_102500986	-1.55288	-7.85231	-4.51533	2.31e-05	0.0050257	2.49183
	chr4_102500966	-1.35266	-7.65097	-4.3906	3.65e-05	0.00596629	2.06438
	chr4_102501010	-1.61459	-7.48748	-4.27069	5.64e-05	0.00737609	1.66
	chr9_21975053	-0.539775	-4.48395	-3.75616	0.000338628	0.0369104	0.00426694
Mn	chr4_102501059	-1.45469	-0.600202	-10.5505	1.78e-16	1.16e-13	26.4751
	chr4_102500993	-1.77165	-8.0031	-4.75077	9.53e-06	0.0031153	3.32033
	chr4_102500986	-1.56318	-7.85231	-4.62436	1.54e-05	0.00334704	2.87535
	chr4_102500966	-1.29283	-7.65097	-4.23721	6.36e-05	0.0104005	1.55441
	chr4_102501010	-1.53218	-7.48748	-4.08739	0.000108352	0.0141724	1.06161
	chr9_21975053	-0.547122	-4.48395	-3.87659	0.000225179	0.0245445	0.387117
	chr4_102500935	-1.36019	-7.31327	-3.78953	0.000302656	0.0282767	0.115358
	chr4_102500975	-1.07518	-8.08902	-3.71034	0.000394746	0.0322705	-0.128288
Cu	chr4_102501059	-1.47519	-0.600202	-10.7179	8.67e-17	5.67e-14	27.2243
	chr4_102500993	-1.76994	-8.0031	-4.70172	1.15e-05	0.00322532	3.13698
	chr4_102500966	-1.36966	-7.65097	-4.59329	1.72e-05	0.00322532	2.75595
	chr4_102500986	-1.5513	-7.85231	-4.55727	1.97e-05	0.00322532	2.63045
	chr4_102501010	-1.56616	-7.48748	-4.16047	8.37e-05	0.0109433	1.28554
	chr4_102500935	-1.40617	-7.31327	-3.91834	0.00019513	0.0208037	0.501702
	chr9_21975053	-0.552069	-4.48395	-3.87985	0.00022267	0.0208037	0.379864
	chr4_102500975	-1.09746	-8.08902	-3.77002	0.000323213	0.0264227	0.036579
Mo	chr4_102501059	-1.46132	-0.600202	-10.5724	1.61e-16	1.06e-13	26.5559
	chr4_102500993	-1.75324	-8.0031	-4.68677	1.21e-05	0.00396937	3.09509
	chr4_102500986	-1.54817	-7.85231	-4.57197	1.87e-05	0.00407114	2.69378
	chr4_102500966	-1.29968	-7.65097	-4.24722	6.14e-05	0.0100324	1.58891
	chr4_102501010	-1.5066	-7.48748	-4.0213	0.000136589	0.0178658	0.84904
	chr9_21975053	-0.544292	-4.48395	-3.83906	0.000255902	0.0278933	0.270924
	chr4_102500975	-1.09365	-8.08902	-3.77647	0.000316267	0.0279246	0.0764413
	chr4_102500935	-1.35135	-7.31327	-3.75357	0.000341586	0.0279246	0.00579652
Se	chr4_102501059	-1.45266	-0.600202	-10.4034	3.34e-16	2.18e-13	25.9208
	chr4_102500993	-1.81902	-8.0031	-4.83344	6.95e-06	0.00227281	3.61156
	chr4_102500986	-1.59979	-7.85231	-4.69259	1.19e-05	0.00258889	3.11108
	chr4_102500966	-1.33364	-7.65097	-4.34301	4.34e-05	0.00709692	1.90383
	chr4_102501010	-1.53305	-7.48748	-4.03952	0.000128172	0.0167649	0.900412
	chr9_21975053	-0.547462	-4.48395	-3.82942	0.000264427	0.0268722	0.232653
	chr4_102500935	-1.38053	-7.31327	-3.80461	0.000287623	0.0268722	0.155327
	chr4_102500975	-1.06647	-8.08902	-3.6388	0.000500387	0.0409067	-0.352692
Zn	chr4_102501059	-1.46314	-0.600202	-10.7295	8.25e-17	5.4e-14	27.2282
	chr4_102500993	-1.78773	-8.0031	-4.80905	7.63e-06	0.00249505	3.52328
	chr4_102500986	-1.57536	-7.85231	-4.67521	1.27e-05	0.00276445	3.04861
	chr4_102500966	-1.30739	-7.65097	-4.31458	4.81e-05	0.00786822	1.80635
	chr4_102500935	-1.40192	-7.31327	-4.09723	0.000104662	0.0128873	1.08589
	chr4_102501010	-1.5204	-7.48748	-4.06256	0.000118232	0.0128873	0.973101
	chr9_21975053	-0.548593	-4.48395	-3.87927	0.000223124	0.0208462	0.386866
	chr4_102500975	-1.08867	-8.08902	-3.78126	0.000311218	0.0254421	0.0806531
As	chr4_102501059	-1.49345	-0.600202	-10.9073	3.87e-17	2.53e-14	27.9818
	chr4_102500986	-1.68261	-7.85231	-5.08011	2.67e-06	0.000874497	4.50101
	chr4_102500993	-1.83422	-8.0031	-4.88101	5.79e-06	0.00126242	3.77612
	chr9_21975053	-0.595657	-4.48395	-4.29471	5.17e-05	0.00710547	1.73107
	chr4_102501010	-1.60895	-7.48748	-4.28107	5.43e-05	0.00710547	1.68525
	chr4_102500966	-1.29277	-7.65097	-4.18316	7.72e-05	0.00841227	1.35897
	chr4_102500975	-1.11353	-8.08902	-3.81108	0.000281395	0.0262903	0.162353
	chr4_102500935	-1.34133	-7.31327	-3.69135	0.000420497	0.0343756	-0.207117
Sb	chr4_102501059	-1.49302	-0.600202	-11.0762	1.89e-17	1.24e-14	28.6108
	chr4_102500993	-1.79375	-8.0031	-4.76639	8.98e-06	0.00264452	3.36952
	chr4_102500986	-1.59305	-7.85231	-4.68697	1.21e-05	0.00264452	3.0882
	chr4_102500935	-1.48056	-7.31327	-4.28776	5.3e-05	0.00831454	1.71372
	chr4_102500966	-1.3031	-7.65097	-4.23741	6.36e-05	0.00831454	1.54539
	chr9_21975053	-0.560431	-4.48395	-3.94722	0.000176655	0.0192554	0.599156
	chr4_102501010	-1.4293	-7.48748	-3.898	0.000209264	0.0195512	0.442874
	chr4_102500975	-1.06954	-8.08902	-3.66077	0.000465379	0.0380448	-0.292021
Tl	chr4_102501059	-1.45581	-0.600202	-10.2061	7.79e-16	5.1e-13	25.0071
	chr4_102500986	-1.62356	-7.85231	-4.66252	1.33e-05	0.00434924	3.0192
	chr4_102500993	-1.75474	-8.0031	-4.54576	2.06e-05	0.00448856	2.61356
	chr4_102500966	-1.27146	-7.65097	-4.03562	0.000129925	0.0212428	0.911257
	chr9_21975053	-0.565978	-4.48395	-3.88261	0.000220571	0.028181	0.425102
	chr4_102501010	-1.47899	-7.48748	-3.82384	0.000269474	0.028181	0.241582
	chr4_102500935	-1.3932	-7.31327	-3.75954	0.0003348	0.028181	0.0429438
	chr4_102500975	-1.12024	-8.08902	-3.75084	0.000344722	0.028181	0.0162435
Al	chr4_102501059	-1.4737	-0.600202	-10.7707	6.92e-17	4.53e-14	27.3634
	chr4_102500993	-1.80699	-8.0031	-4.84268	6.71e-06	0.00219369	3.64636
	chr4_102500986	-1.596	-7.85231	-4.72929	1.03e-05	0.00225318	3.24268
	chr4_102500966	-1.27291	-7.65097	-4.16468	8.24e-05	0.0134767	1.31188
	chr4_102501010	-1.51365	-7.48748	-4.02262	0.000135967	0.0177845	0.849126
	chr4_102500935	-1.39689	-7.31327	-3.90142	0.000206814	0.0225427	0.462379
	chr9_21975053	-0.547577	-4.48395	-3.85608	0.000241503	0.0225633	0.319651
	chr4_102500975	-1.0865	-8.08902	-3.73546	0.000362968	0.0296726	-0.0546385
Ba	chr4_102501059	-1.44548	-0.600202	-10.2432	9.02e-16	5.9e-13	24.925
	chr4_102500993	-1.73301	-8.0031	-4.55389	2.06e-05	0.00487242	2.60957
	chr4_102500986	-1.56604	-7.85231	-4.53194	2.24e-05	0.00487242	2.53414
	chr4_102500966	-1.32839	-7.65097	-4.26896	5.82e-05	0.00951468	1.64629
	chr4_102501010	-1.55515	-7.48748	-4.08153	0.00011304	0.0147857	1.03248
	chr9_21975053	-0.544857	-4.48395	-3.76967	0.000329053	0.0358668	0.0495503
Be	chr4_102501059	-1.54661	-0.629144	-9.56622	1.12e-13	7.3e-11	20.2343
	chr4_102500951	-1.46046	-8.25142	-4.82322	1.01e-05	0.00328802	3.31988
	chr4_102500993	-1.73784	-8.05625	-4.42041	4.2e-05	0.00916139	1.99962
V	chr4_102501059	-1.4859	-0.600202	-10.6661	1.08e-16	7.07e-14	26.9021
	chr4_102500986	-1.58737	-7.85231	-4.61379	1.6e-05	0.00518052	2.84212
	chr4_102500993	-1.70587	-8.0031	-4.50714	2.38e-05	0.00518052	2.47263
	chr4_102501010	-1.59177	-7.48748	-4.18536	7.66e-05	0.0124737	1.38784
	chr4_102500966	-1.28101	-7.65097	-4.12355	9.54e-05	0.0124737	1.18496
	chr6_151808587	-0.42517	-7.01565	-3.94744	0.00017651	0.0192396	0.617242
	chr9_21975053	-0.531771	-4.48395	-3.70195	0.000405916	0.0352916	-0.147161
	chr4_102500935	-1.34639	-7.31327	-3.68342	0.000431702	0.0352916	-0.203509
	chr4_102500975	-1.06011	-8.08902	-3.59374	0.000580171	0.0421591	-0.473557
Li	chr4_102501059	-1.45586	-0.600202	-10.5407	1.85e-16	1.21e-13	26.4357
	chr4_102500993	-1.76638	-8.0031	-4.72761	1.04e-05	0.00340127	3.23851
	chr4_102500986	-1.55041	-7.85231	-4.6149	1.59e-05	0.00346757	2.84252
	chr4_102500966	-1.2958	-7.65097	-4.24563	6.17e-05	0.01009	1.58268
	chr4_102501010	-1.52138	-7.48748	-4.06958	0.00011535	0.0150878	1.004
	chr9_21975053	-0.554812	-4.48395	-3.98196	0.000156628	0.0170725	0.721693
	chr4_102500935	-1.33859	-7.31327	-3.79609	0.000296024	0.0276571	0.135947
	chr4_102500975	-1.0655	-8.08902	-3.69496	0.000415469	0.0339646	-0.1749
Ni	chr4_102501059	-1.45966	-0.600202	-10.5654	1.66e-16	1.09e-13	26.5488
	chr4_102500993	-1.77553	-8.0031	-4.73995	9.93e-06	0.00312426	3.28066
	chr4_102500986	-1.57212	-7.85231	-4.64267	1.43e-05	0.00312426	2.93796
	chr4_102500966	-1.30525	-7.65097	-4.27749	5.5e-05	0.00899641	1.68669
	chr4_102501010	-1.5356	-7.48748	-4.08384	0.000109706	0.0143496	1.04771
	chr9_21975053	-0.547951	-4.48395	-3.86711	0.000232573	0.024113	0.354684
	chr4_102500935	-1.37662	-7.31327	-3.83655	0.00025809	0.024113	0.258927
	chr4_102500975	-1.06207	-8.08902	-3.66672	0.000456271	0.0373001	-0.263898
U	chr4_102501059	-1.52796	-0.631994	-9.99349	1.28e-14	8.35e-12	22.2118
	chr4_102500993	-1.57133	-8.07398	-4.27326	6.63e-05	0.0216929	1.57357
	chr4_102500986	-1.44549	-7.9188	-4.08928	0.000124902	0.0272286	0.993089
	chr4_102500966	-1.35079	-7.64711	-3.91765	0.000222602	0.028402	0.464595
	chr11_2134198	0.759559	-0.295228	3.88119	0.000251277	0.028402	0.354002
	chr9_21975053	-0.607845	-4.46988	-3.87022	0.000260569	0.028402	0.320877
	chr4_102501010	-1.46322	-7.37705	-3.80871	0.000319138	0.0298166	0.136051
Ag	chr4_102501059	-1.46343	-0.600202	-10.5387	1.87e-16	1.22e-13	26.5044
	chr4_102500993	-1.84242	-8.0031	-4.97279	4.06e-06	0.00120398	4.11
	chr4_102500986	-1.63407	-7.85231	-4.8933	5.52e-06	0.00120398	3.82204
	chr4_102501010	-1.61236	-7.48748	-4.35527	4.15e-05	0.00598961	1.9379
	chr4_102500966	-1.3243	-7.65097	-4.32827	4.58e-05	0.00598961	1.84658
	chr4_102500975	-1.13358	-8.08902	-3.95461	0.000172193	0.0164169	0.618481
	chr4_102500935	-1.414	-7.31327	-3.94875	0.000175717	0.0164169	0.599767
	chr9_21975053	-0.530666	-4.48395	-3.74892	0.000346958	0.0283638	-0.0272279

## Sheet: Sheet5_CpGs_metals
Additional spreadsheet 5. CpGs associated with plasma levels of chemical elements
element	CpG	logFC	AveExpr	t	P.Value	adj.P.Val	B
I	chr9_21974637	58.6012	-7.23573	4.26657	5.72e-05	0.0374318	-2.88924
Mn	chr9_21975132	190.631	-8.59629	8.2227	4.48e-12	2.93e-09	-4.36949
Zn	chr4_102501517	1.77093	-8.3122	5.50062	5.02e-07	0.000328246	5.68885
As	chr4_102501416	1121.46	-8.04176	4.35584	4.14e-05	0.0270932	-4.59482
Sb	chr4_102501517	285.026	-8.3122	7.99128	1.24e-11	8.09e-09	-4.54145
	chr4_102501416	309.288	-8.04176	5.59344	3.45e-07	0.000112685	-4.56135
	chr4_102501137	285.406	-7.74806	3.89528	0.000211227	0.0460474	-4.5765
Ni	chr6_151808176	697.906	-7.7894	4.18988	7.53e-05	0.0492753	-4.5845
U	chr6_151808606	67.353	-7.91533	5.21101	2.2e-06	0.0014418	-2.92218
